# Supplementary material for: Effects of CYP3A5 Genotypes on Thrombocytopenia in Liver Transplantation Patients Treated with Tacrolimus
Source: Biomedicines. 2023 Nov 17;11(11):3088. doi: 10.3390/biomedicines11113088 (PMC10669143; doi:10.3390/biomedicines11113088)
Supplement: Supplementary file 1 [file biomedicines-11-03088-s001.zip]

Archive with 1 entries (1 files):
- biomedicines-2660798-supplementary.pdf
